# Supplementary material for: Towards Explainable Computational Toxicology: Linking Antitargets to Rodent Acute Toxicity
Source: Pharmaceutics. 2025 Dec 5;17(12):1573. doi: 10.3390/pharmaceutics17121573 (PMC12737167; doi:10.3390/pharmaceutics17121573)
Supplement: Supplementary file 1 [file pharmaceutics-17-01573-s001.zip]

Archive with 1 entries (1 files):
- pharmaceutics-3955649-supplementary.pdf
